# Supplementary material for: A Conjugate between Lqh-8/6, a Natural Peptide Analogue of Chlorotoxin, and Doxorubicin Efficiently Induces Glioma Cell Death
Source: Biomedicines. 2022 Oct 17;10(10):2605. doi: 10.3390/biomedicines10102605 (PMC9599068; doi:10.3390/biomedicines10102605)
Supplement: Supplementary file 1 [file biomedicines-10-02605-s001.zip]

Archive with 1 entries (1 files):
- biomedicines-1895764-supplementary.pdf
